# Supplementary material for: The sequence context in poly-alanine regions: structure, function and conservation
Source: Bioinformatics. 2022 Sep 15;38(21):4851–8. doi: 10.1093/bioinformatics/btac610 (PMC9620824; doi:10.1093/bioinformatics/btac610)
Supplement: btac610_Supplementary_Data [file btac610_supplementary_data.zip]

Archive with 4 entries (4 files):
- SupplFig1.pdf
- SupplFig2.pdf
- SupplFile1.xlsx
- SupplFile2.pdf
