# Supplementary material for: The sequence context in poly-alanine regions: structure, function and conservation
Source: Bioinformatics. 2022 Sep 15;38(21):4851–8. doi: 10.1093/bioinformatics/btac610 (PMC9620824; doi:10.1093/bioinformatics/btac610)
Supplement: btac610_Supplementary_Data [file btac610_supplementary_data.zip › SupplFile1.xlsx]

## Sheet: Sheet1
Species	Abbreviation	Common name	Organism ID	#Prot	#Pure_polyA	#Prot with >=1 pure polyA	#Prot with >=1 pure polyA / #Proteins	#Impure_polyA	#Prot with >=1 impure polyA	#Prot with >=1 impure polyA / #Proteins
Homo sapiens	hsa	Human	9606	20614	2030	1582	0.076744	6295	4398	0.21335
Mus musculus	mmu	Mouse	10090	21990	1732	1356	0.0616644	5392	3836	0.174443
Bos taurus	bta	Bovine	9913	23847	2248	1766	0.0740554	7070	4909	0.205854
Ornithorhynchus anatinus	oan	Duckbill platypus	9258	17390	2303	1774	0.102013	6676	4427	0.254572
Taeniopygia guttata	tgu	Zebra finch	59729	16489	2695	2131	0.129238	7595	5042	0.30578
Anolis carolinensis	aca	American chameleon	28377	18528	1107	938	0.0506261	3599	2788	0.150475
Xenopus tropicalis	xtr	Western clawed frog	8364	18298	656	586	0.0320254	2553	2082	0.113783
Danio rerio	dre	Zebrafish	7955	25706	1101	985	0.0383179	4108	3254	0.126585
Takifugu rubripes	tru	Japaneses pufferfish	31033	21256	1396	1207	0.056784	5038	3839	0.180608
Branchiostoma floridae	bfl	Florida lancelet	7739	28542	1019	919	0.0321982	4816	3719	0.130299
Strongylocentrotus purpuratus	spu	Purple sea urchin	7668	26476	1099	934	0.0352772	4192	3298	0.124566
Drosophila melanogaster	dme	Fruit fly	7227	22114	2319	1399	0.0632631	5827	3229	0.146016
Anopheles gambiae	aga	African malaria mosquito	7165	15553	2996	1782	0.114576	6503	3756	0.241497
Apis mellifera	ame	Honeybee	7460	9971	495	373	0.0374085	1755	1283	0.128673
Daphnia pulex	dpu	Water flea	6669	30118	2025	1554	0.0515971	5380	3859	0.128129
Caenorhabditis elegans	cel	Worm	6239	19818	766	629	0.0317388	2818	2092	0.105561
Arabidopsis thaliana	ath	Mouse-ear cress	3702	27468	1088	1020	0.0371341	4495	3719	0.135394
Volvox carteri f. nagariensis	vca	-	3068	14333	21138	5615	0.391753	38522	8222	0.573641
